# Supplementary material for: N′-(2,4-Dinitro­phen­yl)acetohydrazide
Source: Acta Crystallogr Sect E Struct Rep Online. 2008 Jul 9;64(Pt 8):o1441. doi: 10.1107/S1600536808019685 (PMC2962072; doi:10.1107/S1600536808019685)
Supplement: Supplementary file 2 [file e-64-o1441-Isup2.hkl]

# 
# h,k,l, Fc-squared, Fo-squared, sigma(Fo-squared) and status flag 
# 
data_I
_shelx_title ' mzr27 in P2(1)2(1)2(1)' 
_shelx_refln_list_code          4 
_shelx_F_calc_maximum      151.52 
_exptl_crystal_F_000       496.00 
_reflns_d_resolution_high  0.6988 
 
loop_ 
 _symmetry_equiv_pos_as_xyz 
 'x, y, z' 
 '-x+1/2, -y, z+1/2' 
 '-x, y+1/2, -z+1/2' 
 'x+1/2, -y+1/2, -z' 
 
_cell_length_a     4.8585 
_cell_length_b    10.7703 
_cell_length_c    19.1059 
_cell_angle_alpha  90.000 
_cell_angle_beta   90.000 
_cell_angle_gamma  90.000 
 
_shelx_F_squared_multiplier     1.000 
 
loop_ 
 _refln_index_h 
 _refln_index_k 
 _refln_index_l 
 _refln_F_squared_calc 
 _refln_F_squared_meas 
 _refln_F_squared_sigma 
 _refln_observed_status 
   2   0   0        2.51        1.71      0.69 o 
   4   0   0       21.91       17.81      2.51 o 
   6   0   0       56.70       59.38      8.76 o 
   1   1   0      570.67      578.23      4.58 o 
   2   1   0      834.29      904.13      7.69 o 
   3   1   0       17.20       20.85      1.29 o 
   4   1   0      202.48      191.73      3.81 o 
   5   1   0        0.00        0.21      1.16 o 
   6   1   0        6.25        6.49      1.80 o 
   0   2   0     7726.54     7554.94    140.81 o 
   1   2   0      327.92      295.80      2.85 o 
   2   2   0     2357.65     2260.70     17.23 o 
   3   2   0       66.60       67.67      1.63 o 
   4   2   0       76.26       72.37      2.50 o 
   5   2   0        1.61       -0.23      1.20 o 
   6   2   0      135.11      130.74      5.72 o 
   1   3   0     1064.40      993.70     11.62 o 
   2   3   0      675.41      696.48      5.71 o 
   3   3   0        5.16        5.06      0.94 o 
   4   3   0       15.53       19.00      1.55 o 
   5   3   0      214.40      217.93      6.57 o 
   6   3   0       14.94       15.87      2.79 o 
   0   4   0     2266.19     2302.57     20.54 o 
   1   4   0     1676.78     1769.89     13.09 o 
   2   4   0     2158.82     2248.62     19.34 o 
   3   4   0       60.64       70.65      2.15 o 
   4   4   0      223.07      213.85      4.25 o 
   5   4   0      584.29      586.93     15.48 o 
   6   4   0        7.89        9.47      3.26 o 
   1   5   0       10.20       10.75      1.03 o 
   2   5   0       79.53       84.17      4.03 o 
   3   5   0       10.50       12.32      1.76 o 
   4   5   0       17.51       20.85      2.01 o 
   5   5   0        0.34        1.25      1.37 o 
   6   5   0       17.82       22.21      3.92 o 
   0   6   0     2836.83     2783.91     25.53 o 
   1   6   0      576.36      625.01      6.65 o 
   2   6   0        2.11        3.53      0.82 o 
   3   6   0      726.06      684.29      9.26 o 
   4   6   0      714.64      705.89     10.75 o 
   5   6   0       67.94       64.40      3.60 o 
   6   6   0        1.59        0.77      2.15 o 
   1   7   0       11.39        8.93      1.09 o 
   2   7   0       15.32       12.10      1.27 o 
   3   7   0       62.71       62.77      4.29 o 
   4   7   0       45.86       40.29      2.78 o 
   5   7   0        4.63        3.47      1.64 o 
   6   7   0       11.22        6.71      2.76 o 
   0   8   0      162.84      163.84      4.01 o 
   1   8   0       19.62       21.45      1.55 o 
   2   8   0      559.19      549.01      7.05 o 
   3   8   0      218.08      208.33      6.53 o 
   4   8   0       14.28       11.16      1.97 o 
   5   8   0        4.47        3.89      1.86 o 
   1   9   0      323.05      308.14      5.22 o 
   2   9   0      216.58      194.94      4.20 o 
   3   9   0       15.99       16.62      2.27 o 
   4   9   0        0.41        0.55      1.50 o 
   5   9   0       31.39       37.17      3.34 o 
   0  10   0      806.76      736.74     14.83 o 
   1  10   0      519.77      489.32      9.33 o 
   3  10   0        2.49       -0.14      1.31 o 
   4  10   0        0.70        0.00      1.55 o 
   5  10   0       14.95       14.66      2.76 o 
   1  11   0       53.29       50.69      3.36 o 
   2  11   0       18.85       17.44      2.68 o 
   3  11   0       61.02       61.74      3.57 o 
   4  11   0        6.79        8.77      2.26 o 
   0  12   0      177.29      173.97      7.55 o 
   1  12   0      117.87      109.53      4.42 o 
   2  12   0       35.02       34.63      3.55 o 
   3  12   0       24.91       26.45      4.51 o 
   4  12   0       22.99       24.06      3.09 o 
   1  13   0       12.81       11.74      2.19 o 
   2  13   0        2.01        2.51      2.11 o 
   3  13   0       18.69       21.88      3.63 o 
   0  14   0      147.41      161.22      8.11 o 
   1  14   0        2.01        1.67      3.32 o 
   2  14   0       31.01       29.93      3.84 o 
   1  15   0       15.90       18.40      3.42 o 
   1   0   1       75.66       78.15      1.35 o 
   3   0   1      360.75      382.01      4.19 o 
   4   0   1       10.28        7.37      1.11 o 
   5   0   1       13.25       15.65      1.98 o 
   6   0   1        0.36        0.02      1.47 o 
   0   1   1      504.49      501.70      3.36 o 
   1   1   1     3653.93     3674.85     18.55 o 
   2   1   1      830.91      869.90      4.83 o 
   3   1   1     1481.05     1579.61      9.32 o 
   4   1   1      279.14      266.32      3.19 o 
   5   1   1       77.94       81.39      2.51 o 
   6   1   1       28.04       28.18      1.93 o 
   0   2   1       77.75       75.31      1.24 o 
   1   2   1     2297.79     2361.38     10.29 o 
   2   2   1       20.54       21.44      0.68 o 
   3   2   1       95.45       96.64      1.59 o 
   4   2   1       27.07       23.43      1.13 o 
   5   2   1       38.03       38.04      1.88 o 
   6   2   1        3.02        4.03      1.42 o 
   0   3   1      160.83      175.67      2.24 o 
   1   3   1     1038.12     1056.77      5.49 o 
   2   3   1      189.17      176.30      1.70 o 
   3   3   1      175.33      182.66      2.13 o 
   4   3   1       99.45       93.88      2.17 o 
   5   3   1      481.26      476.79      7.55 o 
   6   3   1       52.33       60.12      3.07 o 
   0   4   1      396.11      382.12      3.52 o 
   1   4   1        6.25        4.70      0.44 o 
   2   4   1      321.21      324.76      2.57 o 
   3   4   1       33.44       32.90      1.20 o 
   4   4   1      248.38      242.52      4.18 o 
   5   4   1       54.20       49.69      2.58 o 
   6   4   1        7.18        5.38      1.64 o 
   0   5   1     1170.92     1158.55      8.45 o 
   1   5   1     1875.14     1981.00     10.52 o 
   2   5   1      331.75      358.09      2.97 o 
   3   5   1      335.05      331.17      4.14 o 
   4   5   1      478.96      468.62      5.93 o 
   5   5   1       48.80       42.96      3.79 o 
   6   5   1        2.83        1.44      1.62 o 
   0   6   1      496.45      438.00      4.48 o 
   1   6   1      170.89      188.10      2.32 o 
   2   6   1       76.30       73.48      1.56 o 
   3   6   1        6.61        5.76      0.91 o 
   4   6   1       16.63       14.42      1.36 o 
   5   6   1       41.81       45.71      2.21 o 
   6   6   1       21.90       17.26      2.32 o 
   0   7   1       69.16       71.81      2.41 o 
   1   7   1       87.07       97.37      1.82 o 
   2   7   1      101.59      105.29      1.96 o 
   3   7   1       92.29       87.86      2.38 o 
   4   7   1      140.27      137.97      3.19 o 
   5   7   1       66.39       65.16      2.63 o 
   6   7   1       36.40       41.51      3.09 o 
   0   8   1      113.37      118.35      2.42 o 
   1   8   1      159.27      164.90      2.51 o 
   2   8   1      137.92      117.44      2.59 o 
   3   8   1       10.59        6.63      1.17 o 
   4   8   1       77.99       70.84      3.77 o 
   5   8   1       11.49       11.72      1.61 o 
   0   9   1        7.42        5.72      1.39 o 
   1   9   1     1271.74     1191.87      8.32 o 
   2   9   1      119.83      116.67      3.53 o 
   3   9   1       48.02       44.71      2.02 o 
   4   9   1       44.24       38.84      2.13 o 
   5   9   1       11.36       14.53      1.76 o 
   0  10   1       36.19       32.92      2.48 o 
   1  10   1        8.50        4.41      1.03 o 
   2  10   1      102.52       93.23      2.63 o 
   3  10   1       24.43       23.83      1.75 o 
   4  10   1       15.40       10.78      1.49 o 
   5  10   1       39.59       39.35      2.55 o 
   0  11   1       20.56       25.13      2.44 o 
   1  11   1       94.29       91.11      2.72 o 
   2  11   1       70.26       59.32      3.11 o 
   3  11   1       46.71       45.37      2.28 o 
   4  11   1       16.31       17.39      1.88 o 
   0  12   1        9.02       13.32      2.09 o 
   1  12   1       10.45       12.38      1.56 o 
   2  12   1        6.40        7.66      1.59 o 
   3  12   1       27.21       26.76      3.10 o 
   4  12   1       21.82       21.30      2.11 o 
   0  13   1       13.12       13.72      2.27 o 
   1  13   1       27.98       26.56      1.97 o 
   2  13   1       26.87       23.59      2.38 o 
   3  13   1       71.08       75.81      4.31 o 
   0  14   1       20.10       27.15      2.99 o 
   1  14   1       41.57       38.92      2.59 o 
   2  14   1        1.03        1.35      1.62 o 
   0  15   1        0.44        0.86      1.97 o 
   1  15   1       52.59       54.03      3.35 o 
   0   0   2      579.22      559.90      9.31 o 
   1   0   2     1826.78     1750.69     10.84 o 
   2   0   2     1927.19     1958.87     12.78 o 
   3   0   2      544.04      555.61      5.33 o 
   4   0   2      279.25      288.48      4.71 o 
   5   0   2       36.03       38.37      2.65 o 
   6   0   2        0.71        1.02      1.48 o 
   0   1   2     3978.83     3869.42     32.86 o 
   1   1   2      528.78      576.84      3.51 o 
   2   1   2     1257.95     1269.58      7.26 o 
   3   1   2      159.57      163.15      2.02 o 
   4   1   2      284.99      287.46      3.64 o 
   5   1   2        6.52        6.92      1.10 o 
   6   1   2        5.61        3.84      1.23 o 
   0   2   2      216.50      214.32      2.50 o 
   1   2   2     2059.31     2073.27      9.08 o 
   2   2   2      464.01      466.85      3.44 o 
   3   2   2       65.60       70.76      1.37 o 
   4   2   2      257.98      265.91      3.26 o 
   5   2   2       81.27       82.21      2.52 o 
   6   2   2       74.55       77.99      3.33 o 
   0   3   2       28.43       29.38      0.90 o 
   1   3   2      368.59      386.69      2.62 o 
   2   3   2      155.26      161.58      1.99 o 
   3   3   2        2.77        2.83      0.66 o 
   4   3   2       42.11       43.81      1.75 o 
   5   3   2       22.77       19.79      1.89 o 
   6   3   2       52.63       52.13      2.96 o 
   0   4   2       29.84       31.01      1.00 o 
   1   4   2      261.16      263.43      2.22 o 
   2   4   2      638.72      662.33      4.16 o 
   3   4   2      320.64      336.86      3.13 o 
   4   4   2        2.24        2.16      0.74 o 
   5   4   2      134.88      144.43      3.56 o 
   6   4   2      206.94      216.44      5.34 o 
   0   5   2      718.97      790.85      6.33 o 
   1   5   2      367.40      366.25      3.01 o 
   2   5   2        5.50        5.85      0.54 o 
   3   5   2       15.47       16.20      1.13 o 
   4   5   2      170.51      157.26      3.16 o 
   5   5   2      100.34      102.73      3.21 o 
   6   5   2       12.06       10.85      1.91 o 
   0   6   2      124.10      124.65      2.14 o 
   1   6   2       43.62       47.86      1.09 o 
   2   6   2      583.89      567.62      4.59 o 
   3   6   2      265.08      269.71      3.87 o 
   4   6   2      247.16      242.54      4.06 o 
   5   6   2       11.93       11.13      1.53 o 
   6   6   2       73.91       77.52      5.17 o 
   0   7   2      181.03      175.26      2.79 o 
   1   7   2      251.00      231.99      3.10 o 
   2   7   2       20.65       23.58      1.08 o 
   3   7   2       75.81       74.55      2.41 o 
   4   7   2       59.79       65.06      2.34 o 
   5   7   2       10.45        9.10      1.47 o 
   6   7   2       15.32       14.55      3.37 o 
   0   8   2       56.96       51.10      1.90 o 
   1   8   2      215.39      211.87      3.04 o 
   2   8   2      437.67      410.64      4.22 o 
   3   8   2       59.11       60.00      2.14 o 
   4   8   2      174.83      165.21      3.81 o 
   5   8   2       81.58       85.88      3.73 o 
   0   9   2       71.65       66.20      3.20 o 
   1   9   2      393.20      365.13      4.05 o 
   2   9   2       63.95       65.54      2.00 o 
   3   9   2       52.13       50.89      2.11 o 
   4   9   2        3.29        4.08      1.18 o 
   5   9   2        5.86        3.96      1.44 o 
   0  10   2       17.92       19.71      2.10 o 
   1  10   2       53.40       48.58      1.82 o 
   2  10   2      160.90      147.04      2.96 o 
   3  10   2       39.69       43.44      2.12 o 
   4  10   2        5.66        4.04      1.31 o 
   5  10   2        1.17        0.02      1.40 o 
   0  11   2        8.08        5.91      1.68 o 
   1  11   2       40.42       42.43      2.25 o 
   2  11   2        8.48       10.13      1.88 o 
   3  11   2       64.44       59.13      2.51 o 
   4  11   2       20.21       21.44      1.98 o 
   0  12   2        4.64        9.95      1.97 o 
   1  12   2       38.19       38.08      2.12 o 
   2  12   2       15.78       15.55      1.92 o 
   3  12   2        9.92       10.96      1.88 o 
   4  12   2       16.37       18.17      2.03 o 
   0  13   2       13.81       16.13      4.16 o 
   1  13   2        6.25        5.59      1.38 o 
   2  13   2       40.99       42.21      2.84 o 
   3  13   2       40.24       44.57      3.85 o 
   0  14   2        2.54        5.35      2.14 o 
   1  14   2       18.29       19.66      2.18 o 
   2  14   2        7.95        6.71      1.93 o 
   0  15   2        9.44        8.94      3.20 o 
   1  15   2        2.58        4.33      2.20 o 
   1   0   3       65.26       67.12      1.12 o 
   2   0   3      101.30       92.01      1.61 o 
   3   0   3       68.27       72.67      1.72 o 
   4   0   3      177.80      179.16      4.55 o 
   5   0   3      138.86      139.47      4.46 o 
   6   0   3       39.55       43.75      3.21 o 
   0   1   3      898.10      879.81      5.82 o 
   1   1   3     3085.17     3231.65     14.21 o 
   2   1   3     2139.52     2251.69     14.00 o 
   3   1   3      375.24      406.42      3.55 o 
   4   1   3      108.66      111.26      2.73 o 
   5   1   3      151.51      154.51      3.30 o 
   6   1   3       28.31       26.82      1.92 o 
   0   2   3     2315.49     2301.69     15.11 o 
   1   2   3      466.64      488.88      2.92 o 
   2   2   3      160.77      158.57      1.73 o 
   3   2   3      115.19      122.31      1.77 o 
   4   2   3        1.94        1.33      0.59 o 
   5   2   3      240.32      239.59      4.23 o 
   6   2   3        8.54        8.97      1.78 o 
   0   3   3       69.59       71.61      1.49 o 
   1   3   3      123.54      120.56      1.37 o 
   2   3   3     1258.65     1325.43      7.43 o 
   3   3   3      261.01      275.80      2.97 o 
   4   3   3      184.59      198.48      2.93 o 
   5   3   3       95.71       93.57      2.90 o 
   6   3   3       38.58       37.43      2.64 o 
   0   4   3       76.30       61.32      1.37 o 
   1   4   3      310.99      322.12      2.65 o 
   2   4   3      196.51      205.38      1.91 o 
   3   4   3      204.36      198.59      2.37 o 
   4   4   3       44.00       46.96      1.79 o 
   5   4   3       59.95       56.84      2.47 o 
   6   4   3       50.60       48.00      2.96 o 
   0   5   3      231.96      255.40      3.02 o 
   1   5   3      220.73      241.90      2.29 o 
   2   5   3      418.20      417.84      3.33 o 
   3   5   3      651.35      649.02      5.42 o 
   4   5   3       73.07       69.60      2.24 o 
   5   5   3      219.12      202.40      4.31 o 
   6   5   3       15.39       15.25      2.13 o 
   0   6   3       27.82       33.04      1.22 o 
   1   6   3      206.50      217.39      2.29 o 
   2   6   3       20.25       24.79      1.11 o 
   3   6   3       38.22       31.44      1.54 o 
   4   6   3       47.04       42.11      2.21 o 
   5   6   3       57.73       59.29      3.15 o 
   6   6   3       15.22       14.38      2.19 o 
   0   7   3        5.86        3.47      0.82 o 
   1   7   3       34.45       36.80      1.19 o 
   2   7   3      428.48      429.96      4.09 o 
   3   7   3        1.63        1.55      0.81 o 
   4   7   3       59.45       55.59      2.22 o 
   5   7   3       37.18       34.11      2.12 o 
   6   7   3       14.81       12.89      2.27 o 
   0   8   3      113.11      117.30      2.46 o 
   1   8   3       15.25       13.36      0.98 o 
   2   8   3       30.11       35.64      1.58 o 
   3   8   3       20.88       21.56      1.51 o 
   4   8   3       53.43       47.22      2.30 o 
   5   8   3        4.85        2.87      1.30 o 
   0   9   3        2.33        4.59      1.43 o 
   1   9   3      176.80      171.64      2.75 o 
   2   9   3      624.50      588.61      5.86 o 
   3   9   3       64.29       57.88      2.24 o 
   4   9   3       22.33       18.20      1.71 o 
   5   9   3       37.56       35.27      2.36 o 
   0  10   3        0.92        1.15      1.35 o 
   1  10   3       11.75       15.55      1.47 o 
   2  10   3        7.10        6.18      0.99 o 
   3  10   3       89.99       82.08      2.71 o 
   4  10   3       16.03       15.55      1.72 o 
   5  10   3       28.00       28.75      2.29 o 
   0  11   3       35.92       33.11      2.68 o 
   1  11   3       59.48       55.03      2.38 o 
   2  11   3       35.79       39.17      2.23 o 
   3  11   3        6.58        5.81      1.28 o 
   4  11   3       36.87       34.96      2.31 o 
   0  12   3        9.99        9.71      2.00 o 
   1  12   3        3.87        1.89      1.10 o 
   2  12   3        7.14        5.50      1.53 o 
   3  12   3        9.94        7.97      1.78 o 
   4  12   3        1.89        1.79      1.45 o 
   0  13   3        2.57       -0.71      1.64 o 
   1  13   3       31.37       36.72      2.42 o 
   2  13   3       20.81       20.12      2.25 o 
   3  13   3       29.84       32.92      2.81 o 
   0  14   3       38.34       37.78      5.59 o 
   1  14   3       13.62       11.78      1.83 o 
   2  14   3       16.27       16.75      2.26 o 
   0  15   3        0.39        6.04      2.33 o 
   1  15   3       19.94       17.60      2.39 o 
   0   0   4     1062.94     1035.76     17.07 o 
   1   0   4    22957.05    21606.31    219.20 o 
   2   0   4      342.10      374.39      4.04 o 
   3   0   4      142.19      133.83      2.45 o 
   4   0   4      682.62      701.03      8.11 o 
   5   0   4      115.07      106.27      3.93 o 
   6   0   4        0.03       -0.31      1.42 o 
   0   1   4      584.27      541.10      5.04 o 
   1   1   4     1139.23     1129.55      5.86 o 
   2   1   4       76.13       75.88      1.20 o 
   3   1   4      182.01      172.21      2.10 o 
   4   1   4       76.95       80.70      1.99 o 
   5   1   4       69.48       66.44      2.35 o 
   6   1   4       22.35       24.91      1.88 o 
   0   2   4      149.30      142.58      1.82 o 
   1   2   4      116.98      130.07      1.26 o 
   2   2   4      308.70      316.22      2.73 o 
   3   2   4      158.82      151.84      2.00 o 
   4   2   4        7.14        6.70      0.78 o 
   5   2   4      152.89      147.43      3.23 o 
   6   2   4       22.44       24.01      2.25 o 
   0   3   4      607.59      530.78      4.39 o 
   1   3   4       48.36       46.23      0.86 o 
   2   3   4      244.30      243.02      2.62 o 
   3   3   4       42.73       37.94      1.11 o 
   4   3   4      247.63      245.67      3.22 o 
   5   3   4       74.76       68.88      2.37 o 
   6   3   4        2.84        3.49      1.40 o 
   0   4   4      960.13     1000.63      7.42 o 
   1   4   4     1267.59     1281.88      6.45 o 
   2   4   4      170.97      200.60      1.90 o 
   3   4   4      119.46      116.53      1.85 o 
   4   4   4      145.27      137.90      2.80 o 
   5   4   4       56.33       47.99      2.32 o 
   6   4   4      211.07      222.73      5.93 o 
   0   5   4      465.25      516.90      4.82 o 
   1   5   4       19.28       16.82      0.72 o 
   2   5   4       95.48      102.89      1.44 o 
   3   5   4       49.52       46.44      1.40 o 
   4   5   4       93.79       86.32      2.49 o 
   5   5   4      276.63      289.68      6.56 o 
   6   5   4       83.44       86.31      3.74 o 
   0   6   4      171.78      183.06      2.71 o 
   1   6   4      617.11      591.51      5.84 o 
   2   6   4      171.28      164.27      2.13 o 
   3   6   4      845.55      808.46      6.73 o 
   4   6   4        9.28        6.80      1.11 o 
   5   6   4       78.51       83.24      6.53 o 
   6   6   4       65.70       73.06      6.97 o 
   0   7   4       35.63       36.64      1.45 o 
   1   7   4      137.61      136.51      1.95 o 
   2   7   4      108.61      101.64      1.96 o 
   3   7   4       87.84       90.28      2.57 o 
   4   7   4       18.59       17.74      1.90 o 
   5   7   4       73.17       72.99      3.03 o 
   6   7   4       27.77       30.62      3.92 o 
   0   8   4      269.14      248.35      3.62 o 
   1   8   4      646.23      605.94      5.59 o 
   2   8   4       44.41       44.54      1.61 o 
   3   8   4      149.16      140.56      3.31 o 
   4   8   4       34.16       30.92      1.90 o 
   5   8   4        1.16        1.67      1.24 o 
   0   9   4      545.42      508.27      8.11 o 
   1   9   4      269.85      256.38      4.51 o 
   2   9   4      148.60      147.03      2.90 o 
   3   9   4       65.05       63.17      2.60 o 
   4   9   4       10.01        7.85      1.37 o 
   5   9   4       31.49       31.23      2.25 o 
   0  10   4       37.92       40.57      2.69 o 
   1  10   4      395.85      355.90      5.31 o 
   2  10   4       80.51       78.29      2.31 o 
   3  10   4       32.22       34.28      1.99 o 
   4  10   4       69.28       73.20      2.87 o 
   5  10   4        3.46        5.37      1.69 o 
   0  11   4      136.60      135.93      4.61 o 
   1  11   4       71.86       70.17      2.49 o 
   2  11   4       17.22       19.25      1.61 o 
   3  11   4        3.68        3.78      1.18 o 
   4  11   4       10.93       11.64      1.70 o 
   0  12   4        1.77        3.28      1.79 o 
   1  12   4       35.44       43.21      2.21 o 
   2  12   4        7.81        5.68      1.59 o 
   3  12   4      108.59      122.49      5.00 o 
   4  12   4        4.98        2.59      1.61 o 
   0  13   4       12.82       14.30      3.14 o 
   1  13   4       14.93       14.59      1.83 o 
   2  13   4       23.62       24.19      2.37 o 
   3  13   4        1.19        1.43      1.69 o 
   0  14   4       39.85       41.84      3.47 o 
   1  14   4      126.33      133.00      4.50 o 
   2  14   4       35.23       37.04      3.40 o 
   0  15   4        1.32        1.84      2.20 o 
   1  15   4        6.54        7.76      2.12 o 
   1   0   5    15420.71    15337.62    128.32 o 
   2   0   5     1727.73     1919.31     12.75 o 
   3   0   5      105.62      104.54      2.07 o 
   4   0   5       44.83       45.82      2.86 o 
   5   0   5       12.16       14.82      2.11 o 
   6   0   5        0.25       -0.07      1.55 o 
   0   1   5     9155.89     8961.51     55.27 o 
   1   1   5     1559.19     1618.75      7.43 o 
   2   1   5     1138.77     1237.34      6.32 o 
   3   1   5      423.11      414.17      3.50 o 
   4   1   5       62.66       60.02      1.76 o 
   5   1   5       44.19       50.43      2.09 o 
   6   1   5        2.90        4.02      1.23 o 
   0   2   5      413.00      448.68      3.78 o 
   1   2   5     3983.72     3982.25     16.82 o 
   2   2   5       35.31       38.58      0.93 o 
   3   2   5      115.08      112.24      1.79 o 
   4   2   5       59.88       58.09      1.99 o 
   5   2   5       45.92       45.27      2.46 o 
   6   2   5        6.72        3.84      1.49 o 
   0   3   5     1225.79     1237.71      9.38 o 
   1   3   5      728.06      756.03      4.20 o 
   2   3   5      227.45      219.37      2.20 o 
   3   3   5       52.78       55.86      1.34 o 
   4   3   5     1102.45     1073.68      7.75 o 
   5   3   5        3.09        1.74      0.95 o 
   6   3   5       54.91       47.31      3.53 o 
   0   4   5      554.08      561.32      4.96 o 
   1   4   5     2030.46     2152.86     10.00 o 
   2   4   5      572.38      602.03      3.88 o 
   3   4   5       10.33       15.20      0.92 o 
   4   4   5      182.58      179.80      3.47 o 
   5   4   5        4.93        4.69      1.64 o 
   6   4   5       20.62       18.42      2.12 o 
   0   5   5     1481.65     1532.51     10.89 o 
   1   5   5       61.57       64.29      1.12 o 
   2   5   5      326.51      329.47      2.75 o 
   3   5   5       47.11       46.39      1.44 o 
   4   5   5       42.61       42.57      3.03 o 
   5   5   5      157.53      157.26      3.87 o 
   6   5   5        7.42        4.54      1.73 o 
   0   6   5     1208.85     1259.57      9.64 o 
   1   6   5      140.76      132.56      1.84 o 
   2   6   5      324.71      324.51      3.12 o 
   3   6   5      414.85      407.25      4.49 o 
   4   6   5       96.68       95.27      2.63 o 
   5   6   5       32.73       30.24      2.27 o 
   6   6   5       35.99       33.42      3.12 o 
   0   7   5      386.65      408.88      4.66 o 
   1   7   5      102.54       99.73      1.73 o 
   2   7   5      114.41      113.27      2.27 o 
   3   7   5       10.30       13.73      1.24 o 
   4   7   5       13.76       16.45      1.50 o 
   5   7   5       21.99       17.80      1.89 o 
   6   7   5       51.03       64.03      7.28 o 
   0   8   5      754.76      739.45      7.07 o 
   1   8   5       71.33       72.35      1.78 o 
   2   8   5      106.52       97.07      2.22 o 
   3   8   5       25.93       23.52      1.57 o 
   4   8   5       23.05       21.48      1.67 o 
   5   8   5        2.61        4.90      1.46 o 
   0   9   5     1881.85     1726.20     17.77 o 
   1   9   5      120.71      123.46      2.42 o 
   2   9   5      502.66      475.11      5.20 o 
   3   9   5       36.83       35.90      2.22 o 
   4   9   5        7.70        6.31      1.29 o 
   5   9   5        4.49        1.09      1.43 o 
   0  10   5      152.89      143.13      6.18 o 
   1  10   5      164.11      145.58      3.19 o 
   2  10   5      204.25      203.06      3.52 o 
   3  10   5       17.64       16.96      1.57 o 
   4  10   5        8.98        9.74      1.54 o 
   5  10   5        7.91       10.14      1.90 o 
   0  11   5        1.45        1.39      1.45 o 
   1  11   5        3.59        4.27      1.10 o 
   2  11   5       21.53       24.88      2.39 o 
   3  11   5       37.83       36.23      3.10 o 
   4  11   5       34.75       40.49      2.67 o 
   0  12   5      100.44      103.70      4.74 o 
   1  12   5       30.05       31.58      2.19 o 
   2  12   5       53.45       54.11      3.09 o 
   3  12   5        7.36        5.78      1.62 o 
   4  12   5       42.96       45.26      3.28 o 
   0  13   5        2.99        0.87      1.74 o 
   1  13   5       14.93       16.13      1.88 o 
   2  13   5       38.22       46.63      3.00 o 
   3  13   5       15.68       22.64      2.86 o 
   0  14   5        2.00       -0.25      1.88 o 
   1  14   5       21.52       25.33      2.32 o 
   2  14   5       24.91       25.28      3.26 o 
   0  15   5       32.89       33.54      4.03 o 
   0   0   6     9370.62     9299.93    193.04 o 
   1   0   6     4625.92     4880.53     28.75 o 
   2   0   6        3.75        2.47      0.51 o 
   3   0   6      196.68      212.30      3.02 o 
   4   0   6      211.78      216.94      4.86 o 
   5   0   6       16.26       13.80      1.93 o 
   6   0   6       11.99       11.24      2.18 o 
   0   1   6        3.96        5.40      0.59 o 
   1   1   6     2198.13     2241.47      9.99 o 
   2   1   6       99.98       96.92      1.26 o 
   3   1   6       18.27       15.86      0.79 o 
   4   1   6      224.27      219.28      3.03 o 
   5   1   6      116.99      117.09      2.92 o 
   6   1   6        2.62        1.00      1.12 o 
   0   2   6     5297.44     5262.22     30.87 o 
   1   2   6      204.07      217.51      1.99 o 
   2   2   6      955.21      946.75      5.24 o 
   3   2   6      532.52      562.23      4.52 o 
   4   2   6      164.43      158.95      2.74 o 
   5   2   6       88.73       86.39      2.64 o 
   6   2   6        3.58        3.29      1.38 o 
   0   3   6       28.47       28.94      1.05 o 
   1   3   6      189.02      202.84      2.03 o 
   2   3   6      206.60      209.18      2.19 o 
   3   3   6      157.22      161.43      2.20 o 
   4   3   6      299.95      291.95      3.57 o 
   5   3   6       50.97       48.44      2.16 o 
   6   3   6       55.09       62.77      3.20 o 
   0   4   6      497.36      453.38      4.40 o 
   1   4   6       46.35       53.73      1.04 o 
   2   4   6      786.26      775.52      4.71 o 
   3   4   6      397.54      386.83      4.23 o 
   4   4   6      124.75      127.01      3.29 o 
   5   4   6       83.54       85.06      2.94 o 
   6   4   6       33.52       29.68      2.57 o 
   0   5   6      790.03      841.69      7.02 o 
   1   5   6      230.23      224.55      2.15 o 
   2   5   6      179.69      181.81      2.21 o 
   3   5   6      267.30      274.87      3.27 o 
   4   5   6       46.35       46.98      1.92 o 
   5   5   6       40.94       38.87      2.23 o 
   6   5   6       10.12        8.20      2.11 o 
   0   6   6       85.01       76.57      2.46 o 
   1   6   6      253.85      249.57      2.40 o 
   2   6   6       68.00       63.73      1.57 o 
   3   6   6      386.42      375.95      4.33 o 
   4   6   6       33.87       32.00      2.93 o 
   5   6   6       34.04       31.88      2.32 o 
   6   6   6        1.46        0.84      2.14 o 
   0   7   6       29.52       29.80      1.41 o 
   1   7   6       21.32       19.48      1.16 o 
   2   7   6       18.93       18.87      1.15 o 
   3   7   6      223.87      217.11      3.35 o 
   4   7   6       32.97       34.24      1.91 o 
   5   7   6       75.13       81.27      3.17 o 
   6   7   6       17.02       16.19      6.65 o 
   0   8   6      121.12      132.58      2.75 o 
   1   8   6       17.43       17.31      1.07 o 
   2   8   6       52.82       52.85      1.76 o 
   3   8   6      805.70      774.54      7.64 o 
   4   8   6        8.14       10.09      1.37 o 
   5   8   6        5.03        4.53      1.59 o 
   0   9   6       52.65       62.97      3.68 o 
   1   9   6        2.78        4.48      0.82 o 
   2   9   6       62.53       59.14      1.98 o 
   3   9   6       11.85        9.56      1.29 o 
   4   9   6       39.19       36.05      2.15 o 
   5   9   6       10.46        6.89      1.94 o 
   0  10   6        0.02       -1.20      1.20 o 
   1  10   6       90.11       81.04      2.52 o 
   2  10   6        2.04        0.92      0.89 o 
   3  10   6       55.36       49.88      2.27 o 
   4  10   6        2.84        2.95      1.36 o 
   5  10   6        5.02        3.37      1.73 o 
   0  11   6       62.04       57.22      3.31 o 
   1  11   6       43.27       40.70      2.04 o 
   2  11   6       32.11       26.22      2.02 o 
   3  11   6       49.45       49.31      2.84 o 
   4  11   6        6.75        4.79      1.62 o 
   0  12   6       17.16       20.23      2.49 o 
   1  12   6       12.46       15.62      1.82 o 
   2  12   6       46.66       52.30      3.31 o 
   3  12   6        8.74        5.86      1.77 o 
   4  12   6        1.18        2.40      1.83 o 
   0  13   6        1.69        2.21      1.79 o 
   1  13   6       26.61       26.49      2.19 o 
   2  13   6       39.94       48.96      3.50 o 
   3  13   6       10.12        8.35      2.30 o 
   0  14   6       30.42       30.74      3.24 o 
   1  14   6       21.62       24.00      2.29 o 
   2  14   6       16.33       19.35      4.30 o 
   0  15   6       16.09       22.58      3.60 o 
   1   0   7      722.83      676.31      5.38 o 
   2   0   7      298.06      288.29      3.59 o 
   3   0   7       40.96       41.14      1.90 o 
   4   0   7       98.14       95.53      2.89 o 
   5   0   7       44.78       48.03      3.87 o 
   6   0   7        0.78        0.31      1.63 o 
   0   1   7      530.65      549.33      5.76 o 
   1   1   7      177.28      174.26      1.89 o 
   2   1   7     1839.66     1963.07      9.40 o 
   3   1   7      197.43      184.95      2.28 o 
   4   1   7       32.83       40.39      1.46 o 
   5   1   7      134.47      135.46      3.76 o 
   6   1   7        7.34        5.13      1.42 o 
   0   2   7       73.64       70.84      1.74 o 
   1   2   7       73.14       69.46      1.06 o 
   2   2   7      197.36      200.98      1.94 o 
   3   2   7       58.58       61.42      1.39 o 
   4   2   7       24.82       27.20      1.27 o 
   5   2   7       43.57       38.67      1.83 o 
   6   2   7        5.17        6.15      1.55 o 
   0   3   7      549.52      570.73      4.99 o 
   1   3   7      419.76      421.95      3.15 o 
   2   3   7      113.29      128.31      1.56 o 
   3   3   7      138.89      136.67      2.05 o 
   4   3   7      215.64      210.92      3.78 o 
   5   3   7       13.93       14.38      1.40 o 
   6   3   7       69.02       70.92      4.20 o 
   0   4   7     1024.90      996.00      7.73 o 
   1   4   7      417.89      433.21      3.13 o 
   2   4   7       73.50       71.92      1.37 o 
   3   4   7       81.67       81.60      1.65 o 
   4   4   7       75.93       76.28      2.21 o 
   5   4   7       39.32       42.36      2.27 o 
   6   4   7       65.00       68.02      3.77 o 
   0   5   7     1179.84     1200.39      9.25 o 
   1   5   7      108.09      116.61      1.59 o 
   2   5   7      398.92      407.22      3.26 o 
   3   5   7       33.62       36.83      1.36 o 
   4   5   7       49.53       47.47      1.96 o 
   5   5   7       21.32       23.14      2.35 o 
   6   5   7       86.73       84.49      4.22 o 
   0   6   7       97.54      109.38      2.32 o 
   1   6   7       10.07       11.90      0.68 o 
   2   6   7      139.52      150.74      2.34 o 
   3   6   7      149.96      143.47      2.68 o 
   4   6   7       50.84       47.86      2.57 o 
   5   6   7       16.98       15.82      1.96 o 
   6   6   7       63.66       63.83      4.40 o 
   0   7   7      857.31      816.57      7.51 o 
   1   7   7      230.62      229.69      2.72 o 
   2   7   7      127.17      124.59      2.40 o 
   3   7   7      159.84      149.82      3.10 o 
   4   7   7       88.66       85.77      2.98 o 
   5   7   7       13.31       13.52      1.94 o 
   0   8   7      137.79      140.41      3.42 o 
   1   8   7       12.99       14.68      1.04 o 
   2   8   7       19.47       20.44      1.27 o 
   3   8   7        9.47        9.22      1.30 o 
   4   8   7       35.03       34.44      2.75 o 
   5   8   7       40.25       40.27      2.89 o 
   0   9   7       99.91      107.63      3.80 o 
   1   9   7       92.54       90.26      2.11 o 
   2   9   7       57.05       56.63      2.02 o 
   3   9   7       76.74       70.49      2.47 o 
   4   9   7       17.14       13.24      1.62 o 
   5   9   7       10.17        7.27      1.95 o 
   0  10   7       84.35       70.39      3.41 o 
   1  10   7        3.41        2.78      0.93 o 
   2  10   7       31.48       29.63      1.86 o 
   3  10   7       56.25       56.59      3.91 o 
   4  10   7       36.88       36.16      2.46 o 
   0  11   7       34.77       30.46      2.67 o 
   1  11   7       11.65       11.18      1.41 o 
   2  11   7       21.10       20.70      1.81 o 
   3  11   7        6.58        6.17      1.47 o 
   4  11   7       11.11       11.74      2.39 o 
   0  12   7       56.44       55.12      3.45 o 
   1  12   7        4.51        6.82      1.50 o 
   2  12   7       15.89       15.63      2.04 o 
   3  12   7        9.89       11.16      2.07 o 
   0  13   7        3.07        2.91      1.92 o 
   1  13   7       12.46       11.88      1.99 o 
   2  13   7       63.50       66.02      3.87 o 
   3  13   7        6.26        7.15      2.42 o 
   0  14   7       56.26       61.12      4.04 o 
   1  14   7        4.18       -0.03      1.63 o 
   2  14   7        0.96        2.21      1.98 o 
   0   0   8     2589.18     2482.38     25.55 o 
   1   0   8      277.12      314.60      3.26 o 
   2   0   8     1590.67     1626.39     11.54 o 
   3   0   8       93.21      100.25      2.21 o 
   4   0   8      101.60      102.88      3.04 o 
   5   0   8      359.27      362.48      8.67 o 
   6   0   8       15.07       15.52      2.44 o 
   0   1   8      443.38      448.69      4.68 o 
   1   1   8      293.80      327.01      2.59 o 
   2   1   8     1344.72     1425.40      8.35 o 
   3   1   8      184.03      176.13      2.28 o 
   4   1   8       34.29       36.84      1.42 o 
   5   1   8       39.05       38.26      2.06 o 
   6   1   8        8.18        5.90      1.65 o 
   0   2   8      545.95      565.67      5.87 o 
   1   2   8       40.16       39.28      0.93 o 
   2   2   8      256.21      236.46      2.20 o 
   3   2   8      245.61      252.41      2.81 o 
   4   2   8      342.63      352.23      4.41 o 
   5   2   8       39.05       41.96      1.97 o 
   6   2   8       30.01       26.36      2.43 o 
   0   3   8        2.49        3.53      0.59 o 
   1   3   8       62.97       69.87      1.12 o 
   2   3   8      221.44      218.30      2.15 o 
   3   3   8       45.56       41.73      1.26 o 
   4   3   8      235.09      236.18      3.29 o 
   5   3   8       27.18       26.57      2.41 o 
   6   3   8       23.85       22.96      2.52 o 
   0   4   8       45.87       46.90      2.36 o 
   1   4   8       93.95       93.59      1.39 o 
   2   4   8      138.75      134.75      1.73 o 
   3   4   8       78.40       79.56      1.67 o 
   4   4   8       81.88       81.00      2.28 o 
   5   4   8       22.67       20.86      1.98 o 
   6   4   8       13.44       10.48      2.09 o 
   0   5   8       94.85       78.92      1.97 o 
   1   5   8      271.38      274.06      2.55 o 
   2   5   8      209.25      199.88      2.40 o 
   3   5   8       36.22       36.09      1.37 o 
   4   5   8      128.05      126.14      3.06 o 
   5   5   8        5.26        5.50      1.50 o 
   6   5   8       30.78       30.57      3.06 o 
   0   6   8      228.42      247.92      3.60 o 
   1   6   8       34.68       41.40      1.32 o 
   2   6   8      610.73      561.06      4.84 o 
   3   6   8      105.34      103.51      2.29 o 
   4   6   8       55.63       51.55      2.26 o 
   5   6   8       23.89       24.42      2.25 o 
   6   6   8       35.37       36.11      5.25 o 
   0   7   8       42.65       42.98      1.80 o 
   1   7   8       47.39       49.60      1.39 o 
   2   7   8       57.74       58.87      1.78 o 
   3   7   8       40.23       48.65      1.79 o 
   4   7   8        0.54        0.38      0.99 o 
   5   7   8       36.28       33.17      2.62 o 
   0   8   8      209.69      201.59      4.13 o 
   1   8   8      163.86      163.77      3.52 o 
   2   8   8      311.66      289.11      3.90 o 
   3   8   8        0.35       -0.26      0.78 o 
   4   8   8       41.93       42.83      2.38 o 
   5   8   8       18.33       20.56      2.38 o 
   0   9   8        3.72        8.31      1.33 o 
   1   9   8      257.27      254.90      3.66 o 
   2   9   8        1.64        1.79      0.85 o 
   3   9   8      271.62      269.85      4.90 o 
   4   9   8       76.21       72.92      3.28 o 
   5   9   8        6.25        4.83      1.83 o 
   0  10   8       18.49       13.78      2.20 o 
   1  10   8       20.77       20.54      1.43 o 
   2  10   8       52.57       47.99      2.12 o 
   3  10   8       89.42       96.87      3.27 o 
   4  10   8       32.59       30.56      2.37 o 
   0  11   8      143.37      134.85      6.18 o 
   1  11   8       47.62       50.02      2.42 o 
   2  11   8        6.09        4.19      1.38 o 
   3  11   8       48.74       47.68      2.87 o 
   4  11   8        2.67        1.23      1.52 o 
   0  12   8       10.44       13.04      2.28 o 
   1  12   8       13.96       14.62      1.98 o 
   2  12   8       51.54       57.28      3.13 o 
   3  12   8        2.50        2.35      1.67 o 
   0  13   8       10.77        7.99      2.46 o 
   1  13   8       10.36        9.17      1.87 o 
   2  13   8        5.33        3.02      1.87 o 
   3  13   8       32.88       37.68      3.84 o 
   0  14   8       16.25       19.27      3.38 o 
   1  14   8       82.07       94.75      5.29 o 
   2  14   8        1.48        0.71      2.95 o 
   1   0   9      243.09      233.06      2.81 o 
   2   0   9     1506.75     1561.78     12.61 o 
   3   0   9        0.91        1.65      0.66 o 
   4   0   9       14.36       12.20      1.80 o 
   5   0   9      127.99      125.24      4.45 o 
   6   0   9       44.36       49.00      4.12 o 
   0   1   9       12.70       12.58      0.86 o 
   1   1   9     1480.34     1500.13      7.85 o 
   2   1   9      520.35      513.95      3.72 o 
   3   1   9      107.21      110.21      2.00 o 
   4   1   9       51.55       48.87      1.63 o 
   5   1   9       10.76       11.09      1.46 o 
   6   1   9       12.25        9.96      1.99 o 
   0   2   9       86.41       73.31      1.93 o 
   1   2   9      609.01      629.22      4.20 o 
   2   2   9       48.39       54.33      1.12 o 
   3   2   9       57.31       55.43      1.39 o 
   4   2   9      129.55      125.45      3.03 o 
   5   2   9       13.62       16.14      1.48 o 
   6   2   9       32.82       34.74      2.93 o 
   0   3   9     1717.78     1765.44     12.15 o 
   1   3   9      389.84      393.61      2.91 o 
   2   3   9      119.47      120.78      1.63 o 
   3   3   9      942.92      918.27      6.31 o 
   4   3   9       34.26       30.92      1.40 o 
   5   3   9      130.79      122.26      3.36 o 
   6   3   9       54.93       57.69      3.96 o 
   0   4   9      403.18      409.32      4.40 o 
   1   4   9      378.61      411.95      3.41 o 
   2   4   9       81.97       86.14      1.45 o 
   3   4   9       28.66       26.10      1.11 o 
   4   4   9       25.89       28.34      1.50 o 
   5   4   9        6.74        5.08      1.45 o 
   6   4   9       37.06       37.51      3.15 o 
   0   5   9       35.04       33.60      2.00 o 
   1   5   9      355.58      357.35      3.18 o 
   2   5   9        3.44        3.75      0.66 o 
   3   5   9       80.64       85.02      1.96 o 
   4   5   9       70.93       73.41      2.57 o 
   5   5   9       22.34       23.94      2.37 o 
   6   5   9      157.98      162.69      6.90 o 
   0   6   9        8.74        8.34      1.16 o 
   1   6   9        3.56        3.64      0.69 o 
   2   6   9      878.17      850.63      6.37 o 
   3   6   9        8.38        7.69      1.07 o 
   4   6   9        4.37        1.59      1.10 o 
   5   6   9       43.92       45.89      3.06 o 
   0   7   9       74.44       73.65      2.23 o 
   1   7   9      192.91      185.28      2.51 o 
   2   7   9       58.71       59.46      2.22 o 
   3   7   9       80.49       83.00      4.08 o 
   4   7   9       29.78       31.09      2.24 o 
   5   7   9       62.48       74.58      3.47 o 
   0   8   9        1.58        2.67      1.09 o 
   1   8   9      173.44      179.38      2.60 o 
   2   8   9       31.96       31.28      1.86 o 
   3   8   9        8.74        5.48      1.39 o 
   4   8   9        1.74        2.48      1.24 o 
   5   8   9        2.86        2.50      1.61 o 
   0   9   9      113.12      104.56      5.38 o 
   1   9   9      618.77      592.14      5.92 o 
   2   9   9       24.83       25.66      1.64 o 
   3   9   9       60.91       63.65      2.88 o 
   4   9   9       91.82       96.07      3.97 o 
   5   9   9       11.93       13.96      2.43 o 
   0  10   9       89.01       82.07      3.64 o 
   1  10   9       86.41       92.96      2.70 o 
   2  10   9       85.95       82.71      2.67 o 
   3  10   9       81.47       83.49      3.10 o 
   4  10   9       14.51       12.08      2.01 o 
   0  11   9       15.43       18.98      2.36 o 
   1  11   9        5.52        6.76      1.54 o 
   2  11   9        0.63        1.26      1.21 o 
   3  11   9       26.47       28.76      2.52 o 
   4  11   9        3.62        4.14      1.66 o 
   0  12   9        3.19        3.40      3.01 o 
   1  12   9       22.56       26.46      2.37 o 
   2  12   9        8.15        9.84      1.89 o 
   3  12   9        4.18        5.83      1.85 o 
   0  13   9       86.30       95.44      5.41 o 
   1  13   9       10.18        7.95      1.97 o 
   2  13   9       28.75       35.83      3.20 o 
   0  14   9        1.13        2.05      3.03 o 
   1  14   9       13.92       12.40      2.84 o 
   0   0  10      614.27      674.92      9.45 o 
   1   0  10      104.12       93.31      1.77 o 
   2   0  10     2450.98     2554.27     17.11 o 
   3   0  10      403.39      410.01      4.90 o 
   4   0  10        0.99        0.51      1.15 o 
   5   0  10       78.57       83.07      4.46 o 
   6   0  10        0.28        1.08      2.04 o 
   0   1  10      109.97      101.81      2.38 o 
   1   1  10      107.37      110.69      1.85 o 
   2   1  10      734.78      793.92      5.65 o 
   3   1  10      325.66      312.41      3.21 o 
   4   1  10       26.50       25.70      1.38 o 
   5   1  10        9.44        8.41      1.38 o 
   6   1  10        4.65        4.69      1.85 o 
   0   2  10     1079.09     1037.09      9.10 o 
   1   2  10       73.28       68.98      1.29 o 
   2   2  10      635.94      669.18      4.77 o 
   3   2  10      194.62      183.01      2.67 o 
   4   2  10      359.88      339.14      4.02 o 
   5   2  10       53.75       57.17      2.72 o 
   6   2  10       73.64       85.15      5.83 o 
   0   3  10       52.52       56.21      1.48 o 
   1   3  10       26.42       29.10      0.96 o 
   2   3  10      114.87      111.53      1.61 o 
   3   3  10      726.93      714.27      5.62 o 
   4   3  10      148.29      144.46      2.84 o 
   5   3  10       26.56       22.53      1.96 o 
   6   3  10        2.17        3.35      2.04 o 
   0   4  10     1238.43     1271.84      9.78 o 
   1   4  10      305.07      315.61      3.02 o 
   2   4  10       33.70       39.28      1.15 o 
   3   4  10      199.96      197.31      2.84 o 
   4   4  10      154.93      147.96      3.42 o 
   5   4  10       17.08       13.11      1.78 o 
   6   4  10       30.02       26.67      3.19 o 
   0   5  10       38.68       35.48      1.52 o 
   1   5  10       73.63       70.13      1.38 o 
   2   5  10       37.08       39.31      1.23 o 
   3   5  10       27.11       30.46      1.63 o 
   4   5  10       64.31       54.85      2.34 o 
   5   5  10       56.75       58.27      2.99 o 
   6   5  10       19.97       17.21      6.32 o 
   0   6  10      170.40      163.67      3.08 o 
   1   6  10      286.72      286.26      2.87 o 
   2   6  10      390.29      394.31      4.41 o 
   3   6  10       30.05       29.03      1.97 o 
   4   6  10        8.83        9.62      1.47 o 
   5   6  10       33.18       33.91      2.57 o 
   0   7  10       23.94       24.03      1.49 o 
   1   7  10      162.82      165.03      2.59 o 
   2   7  10      194.43      184.42      3.06 o 
   3   7  10        5.70        5.56      1.06 o 
   4   7  10       38.93       39.88      2.25 o 
   5   7  10       88.75      107.56      4.38 o 
   0   8  10       93.34       92.31      2.92 o 
   1   8  10      891.40      888.67      6.93 o 
   2   8  10      120.49      110.11      2.74 o 
   3   8  10       63.53       61.88      2.32 o 
   4   8  10       58.14       63.04      2.80 o 
   5   8  10        1.65        3.16      1.71 o 
   0   9  10       54.45       60.11      3.97 o 
   1   9  10       13.67       13.69      1.24 o 
   2   9  10       73.23       64.91      2.34 o 
   3   9  10      116.42      119.44      3.44 o 
   4   9  10       24.10       26.66      2.21 o 
   5   9  10        8.70       10.33      2.61 o 
   0  10  10      119.71      111.04      4.91 o 
   1  10  10       69.36       69.64      2.66 o 
   2  10  10       30.31       26.64      1.99 o 
   3  10  10       22.70       25.99      2.09 o 
   4  10  10       11.16       10.08      1.70 o 
   0  11  10       78.48       80.15      4.50 o 
   1  11  10       11.98       11.90      1.81 o 
   2  11  10       42.31       45.88      2.51 o 
   3  11  10       16.00       16.97      2.20 o 
   4  11  10       28.80       33.19      2.91 o 
   0  12  10        0.69        0.71      1.91 o 
   1  12  10       41.60       45.08      3.15 o 
   2  12  10       20.70       20.96      2.40 o 
   3  12  10       66.65       77.93      4.18 o 
   0  13  10        2.85        1.44      3.27 o 
   1  13  10        0.04        0.04      1.60 o 
   2  13  10       10.09        7.46      2.54 o 
   0  14  10       43.26       55.86      9.98 o 
   1  14  10        1.23        1.03      1.84 o 
   1   0  11      567.62      553.40      6.05 o 
   2   0  11        0.51        1.19      0.68 o 
   3   0  11       19.29       19.15      1.74 o 
   4   0  11       15.09       16.94      1.70 o 
   5   0  11      152.30      144.29      5.63 o 
   6   0  11       33.51       36.97      3.97 o 
   0   1  11     1227.96     1213.88     10.43 o 
   1   1  11      424.97      437.23      3.43 o 
   2   1  11      102.92      100.54      1.74 o 
   3   1  11      228.13      241.53      2.96 o 
   4   1  11       62.24       65.24      2.49 o 
   5   1  11       49.44       49.88      2.65 o 
   6   1  11       39.84       41.95      3.20 o 
   0   2  11      595.33      612.68      9.95 o 
   1   2  11     1069.63     1097.78      6.53 o 
   2   2  11       88.07       89.82      1.44 o 
   3   2  11       19.98       20.56      1.12 o 
   4   2  11       74.17       69.69      2.12 o 
   5   2  11        9.38        8.88      1.44 o 
   6   2  11       17.54       19.82      2.56 o 
   0   3  11      520.38      523.22      7.35 o 
   1   3  11      100.95      101.11      1.66 o 
   2   3  11      265.41      258.87      2.78 o 
   3   3  11      604.39      594.02      5.49 o 
   4   3  11       34.46       31.49      1.59 o 
   5   3  11        9.76        8.98      1.54 o 
   6   3  11        4.22        4.70      2.10 o 
   0   4  11      193.35      211.85      3.40 o 
   1   4  11      765.14      750.89      5.25 o 
   2   4  11      131.74      132.41      2.19 o 
   3   4  11       87.85       93.03      2.03 o 
   4   4  11       40.63       40.54      1.91 o 
   5   4  11       41.63       38.87      2.78 o 
   6   4  11        8.31        7.39      2.24 o 
   0   5  11       68.97       79.20      2.67 o 
   1   5  11      150.88      137.06      2.09 o 
   2   5  11       74.28       75.72      1.79 o 
   3   5  11       39.20       43.29      1.68 o 
   4   5  11        7.01        4.30      1.33 o 
   5   5  11       54.08       55.36      2.97 o 
   0   6  11       14.49       13.31      1.23 o 
   1   6  11      166.48      173.99      2.44 o 
   2   6  11      222.21      229.57      3.39 o 
   3   6  11        0.54       -0.14      0.71 o 
   4   6  11       14.90       13.35      1.69 o 
   5   6  11       90.51       99.36      3.84 o 
   0   7  11       17.78       16.55      1.36 o 
   1   7  11        3.10        3.79      0.78 o 
   2   7  11      337.95      317.37      4.11 o 
   3   7  11      125.16      119.99      3.04 o 
   4   7  11       33.63       37.89      2.24 o 
   5   7  11       45.13       46.98      3.02 o 
   0   8  11      113.45      107.04      3.60 o 
   1   8  11       10.45        8.59      0.97 o 
   2   8  11       43.18       41.23      1.90 o 
   3   8  11       31.18       31.32      1.85 o 
   4   8  11      118.98      116.73      3.60 o 
   5   8  11       10.86       10.22      2.22 o 
   0   9  11       89.74       78.27      4.16 o 
   1   9  11       89.77       96.18      2.70 o 
   2   9  11       79.41       82.04      2.63 o 
   3   9  11       94.79       95.21      2.96 o 
   4   9  11       47.57       43.18      2.87 o 
   0  10  11       86.83       90.37      4.63 o 
   1  10  11       40.76       34.28      2.88 o 
   2  10  11       38.66       40.20      2.91 o 
   3  10  11       26.78       26.54      2.15 o 
   4  10  11       45.14       46.12      2.79 o 
   0  11  11        0.09       -0.70      1.62 o 
   1  11  11        3.62        1.59      1.44 o 
   2  11  11       20.17       21.66      2.22 o 
   3  11  11       13.24       13.36      2.08 o 
   0  12  11        0.01        4.11      2.03 o 
   1  12  11       54.21       54.54      3.52 o 
   2  12  11        6.15        5.23      1.84 o 
   3  12  11        3.80        2.05      2.14 o 
   0  13  11        9.33        8.23      2.65 o 
   1  13  11       21.94       24.03      2.69 o 
   2  13  11        7.04        7.08      2.10 o 
   0  14  11       60.02       70.79      6.66 o 
   0   0  12      109.46      115.89      4.31 o 
   1   0  12       27.89       27.44      1.52 o 
   2   0  12       30.95       28.82      1.57 o 
   3   0  12       96.71       99.50      4.03 o 
   4   0  12      198.01      204.20      5.26 o 
   5   0  12       50.66       54.51      3.97 o 
   6   0  12       66.50       69.16      5.75 o 
   0   1  12      135.11      156.45      2.88 o 
   1   1  12      122.97      122.79      1.75 o 
   2   1  12      105.49       95.80      1.95 o 
   3   1  12      460.00      457.83      4.76 o 
   4   1  12        7.40        7.41      1.30 o 
   5   1  12       25.24       23.70      1.94 o 
   6   1  12       21.64       27.60      2.83 o 
   0   2  12       52.49       52.64      1.86 o 
   1   2  12       67.96       66.85      1.37 o 
   2   2  12       48.51       46.17      1.26 o 
   3   2  12      136.80      147.11      2.96 o 
   4   2  12       33.19       28.94      2.25 o 
   5   2  12       50.10       51.77      2.52 o 
   6   2  12       18.12       17.30      2.57 o 
   0   3  12      161.45      146.48      3.08 o 
   1   3  12       46.06       52.47      1.29 o 
   2   3  12      117.91      107.08      1.85 o 
   3   3  12       78.82       75.47      1.88 o 
   4   3  12        0.08        0.64      0.86 o 
   5   3  12        4.54        6.03      1.60 o 
   6   3  12       83.47       94.41      5.79 o 
   0   4  12      139.78      132.32      3.07 o 
   1   4  12       28.90       27.46      1.36 o 
   2   4  12       58.57       58.71      1.49 o 
   3   4  12       29.89       31.10      1.35 o 
   4   4  12       57.40       56.91      2.76 o 
   5   4  12        0.97        1.48      1.47 o 
   0   5  12       61.61       55.69      2.16 o 
   1   5  12      270.41      277.20      3.27 o 
   2   5  12      175.41      179.79      2.86 o 
   3   5  12       57.49       60.77      1.97 o 
   4   5  12       45.03       47.44      2.32 o 
   5   5  12        6.00        8.07      1.89 o 
   0   6  12       32.57       29.00      2.08 o 
   1   6  12      111.12      108.87      2.00 o 
   2   6  12       45.74       43.87      1.67 o 
   3   6  12       92.73       91.48      2.42 o 
   4   6  12       49.16       57.30      2.73 o 
   5   6  12        3.05        5.20      1.77 o 
   0   7  12        6.80        5.14      1.16 o 
   1   7  12      301.29      308.55      3.84 o 
   2   7  12        4.13        3.94      0.92 o 
   3   7  12       35.89       38.16      1.91 o 
   4   7  12       34.36       35.04      2.77 o 
   5   7  12        7.16        7.06      1.99 o 
   0   8  12       18.93       20.74      2.01 o 
   1   8  12      141.58      137.41      2.78 o 
   2   8  12      159.75      154.32      3.86 o 
   3   8  12       73.66       73.48      2.56 o 
   4   8  12       13.59       10.13      1.69 o 
   5   8  12        6.12        3.53      1.97 o 
   0   9  12       83.82       89.12      3.67 o 
   1   9  12       17.69       15.87      2.21 o 
   2   9  12        7.67        9.53      1.30 o 
   3   9  12       20.03       22.82      1.81 o 
   4   9  12       45.22       45.35      2.68 o 
   0  10  12       37.06       33.62      3.34 o 
   1  10  12       26.99       30.98      3.35 o 
   2  10  12       16.28       17.61      2.44 o 
   3  10  12        3.03       -0.08      1.21 o 
   4  10  12       14.48       11.63      1.96 o 
   0  11  12        0.28        0.08      1.74 o 
   1  11  12       28.87       27.72      2.59 o 
   2  11  12       32.59       37.01      3.29 o 
   3  11  12        4.87        5.09      1.97 o 
   0  12  12       18.88       16.29      3.01 o 
   1  12  12        1.89        2.48      1.86 o 
   2  12  12        3.57        5.73      1.90 o 
   3  12  12       15.37       15.68      3.48 o 
   0  13  12       43.41       50.00      5.68 o 
   1  13  12       19.58       20.27      2.69 o 
   2  13  12        3.93        4.38      3.46 o 
   1   0  13      153.21      141.62      3.01 o 
   2   0  13        6.58        6.28      1.04 o 
   3   0  13      587.82      584.70      8.58 o 
   4   0  13       87.52       78.70      4.12 o 
   5   0  13       99.16      100.97      5.08 o 
   6   0  13       20.36       20.90      3.75 o 
   0   1  13     1408.33     1443.26     12.16 o 
   1   1  13       94.15       99.00      1.80 o 
   2   1  13       29.57       36.59      1.25 o 
   3   1  13      418.44      409.52      4.56 o 
   4   1  13       53.00       57.41      2.19 o 
   5   1  13       14.12       14.37      1.73 o 
   6   1  13        0.75        1.03      2.14 o 
   0   2  13      534.83      534.80      6.26 o 
   1   2  13       82.58       76.36      2.02 o 
   2   2  13      277.36      256.48      3.07 o 
   3   2  13      107.78       97.69      2.25 o 
   4   2  13       81.48       87.46      2.62 o 
   5   2  13       13.50       18.91      1.83 o 
   6   2  13       27.43       31.85      5.25 o 
   0   3  13       10.30       10.11      1.38 o 
   1   3  13      496.42      498.68      4.12 o 
   2   3  13      698.97      689.34      5.23 o 
   3   3  13      114.05      119.38      2.56 o 
   4   3  13      147.44      148.78      3.28 o 
   5   3  13       18.30       21.41      2.36 o 
   0   4  13      127.20      127.33      3.35 o 
   1   4  13      201.27      194.54      2.52 o 
   2   4  13       16.50       17.89      1.00 o 
   3   4  13        2.43        3.34      0.79 o 
   4   4  13        1.67        1.67      1.04 o 
   5   4  13       22.03       19.71      2.33 o 
   0   5  13      382.15      393.88      5.73 o 
   1   5  13       36.48       36.09      1.27 o 
   2   5  13       30.25       30.69      1.33 o 
   3   5  13       23.45       27.46      1.50 o 
   4   5  13        3.46        2.16      1.12 o 
   5   5  13       13.89       12.44      2.26 o 
   0   6  13       13.76       13.80      1.44 o 
   1   6  13      311.98      302.52      3.62 o 
   2   6  13      119.53      121.04      3.08 o 
   3   6  13       52.91       57.36      2.21 o 
   4   6  13        2.29        3.71      1.67 o 
   5   6  13       53.21       58.88      3.98 o 
   0   7  13       22.50       25.19      1.77 o 
   1   7  13        2.22        1.89      0.79 o 
   2   7  13       16.48       20.96      1.85 o 
   3   7  13       50.85       51.01      2.20 o 
   4   7  13       31.84       28.36      2.14 o 
   5   7  13        7.03        7.76      2.03 o 
   0   8  13      172.97      178.22      5.45 o 
   1   8  13       66.79       67.32      2.10 o 
   2   8  13       68.09       63.40      3.31 o 
   3   8  13       28.18       31.48      1.95 o 
   4   8  13       41.40       44.73      2.61 o 
   0   9  13        0.05        2.20      2.11 o 
   1   9  13       30.74       26.62      2.05 o 
   2   9  13      120.92      126.44      3.50 o 
   3   9  13       20.47       20.68      1.92 o 
   4   9  13       54.45       57.08      3.01 o 
   0  10  13        1.88        4.99      1.96 o 
   1  10  13       36.06       34.65      2.34 o 
   2  10  13       18.78       19.87      2.10 o 
   3  10  13        9.54       10.42      2.07 o 
   4  10  13      104.20      114.69      4.69 o 
   0  11  13        0.00       -0.60      1.84 o 
   1  11  13       16.58       17.37      2.56 o 
   2  11  13       21.61       21.64      2.37 o 
   3  11  13       12.37       18.10      2.59 o 
   0  12  13       11.11       14.29      3.02 o 
   1  12  13       16.24       13.29      2.25 o 
   2  12  13        5.42        3.16      1.90 o 
   0  13  13        1.82        0.86      2.81 o 
   1  13  13        4.79        5.04      1.99 o 
   0   0  14       98.66      100.08      4.38 o 
   1   0  14      288.58      308.18      4.66 o 
   2   0  14        7.41       10.37      1.82 o 
   3   0  14      340.74      331.30      6.39 o 
   4   0  14       23.62       26.01      2.48 o 
   5   0  14        0.89        0.21      1.63 o 
   0   1  14      100.12       90.09      2.34 o 
   1   1  14      147.68      149.50      2.92 o 
   2   1  14       65.98       61.65      1.61 o 
   3   1  14       90.00       91.89      2.64 o 
   4   1  14       20.97       18.36      1.53 o 
   5   1  14        2.92        1.60      1.30 o 
   0   2  14      111.58      114.88      3.33 o 
   1   2  14       44.91       43.19      1.46 o 
   2   2  14       99.81       90.50      2.19 o 
   3   2  14       72.69       62.36      1.92 o 
   4   2  14       18.14       24.05      1.67 o 
   5   2  14      150.06      168.78      4.60 o 
   0   3  14       11.94       16.38      1.37 o 
   1   3  14      196.78      207.20      2.93 o 
   2   3  14      247.10      249.14      3.13 o 
   3   3  14      130.86      127.85      2.76 o 
   4   3  14      146.72      144.07      3.30 o 
   5   3  14       16.15       15.67      1.98 o 
   0   4  14        4.92        3.46      1.04 o 
   1   4  14       98.36      102.20      2.05 o 
   2   4  14       15.91       15.94      1.15 o 
   3   4  14        4.68        5.62      0.94 o 
   4   4  14        5.13        5.94      1.28 o 
   5   4  14       49.61       51.41      3.25 o 
   0   5  14        0.03        0.87      0.93 o 
   1   5  14       43.23       42.41      1.59 o 
   2   5  14        6.12        6.10      0.87 o 
   3   5  14       34.14       36.00      1.81 o 
   4   5  14       10.46       12.08      1.57 o 
   5   5  14       26.84       30.61      2.82 o 
   0   6  14      402.33      410.45      6.18 o 
   1   6  14      362.29      352.00      4.03 o 
   2   6  14       82.30       81.93      2.41 o 
   3   6  14        4.24        4.48      1.04 o 
   4   6  14       11.20       10.04      1.95 o 
   5   6  14        0.57        2.06      1.93 o 
   0   7  14        0.44        0.05      1.01 o 
   1   7  14      226.68      217.39      3.47 o 
   2   7  14      146.94      148.13      3.25 o 
   3   7  14       41.05       44.98      2.36 o 
   4   7  14       78.83       88.31      3.94 o 
   5   7  14        2.81        0.53      1.87 o 
   0   8  14       15.84       16.03      2.00 o 
   1   8  14       44.59       38.79      1.87 o 
   2   8  14      180.89      188.42      4.09 o 
   3   8  14        3.94        3.30      1.26 o 
   4   8  14        4.26        2.89      1.58 o 
   0   9  14       44.52       46.35      2.97 o 
   1   9  14        1.29        1.57      1.16 o 
   2   9  14       90.84      100.09      3.26 o 
   3   9  14        7.16        5.95      1.47 o 
   4   9  14        1.42        0.49      1.68 o 
   0  10  14        9.97        9.77      2.67 o 
   1  10  14       18.15       15.56      1.89 o 
   2  10  14       39.60       43.07      2.74 o 
   3  10  14       19.84       20.04      2.23 o 
   0  11  14        3.43        5.64      2.53 o 
   1  11  14       74.54       85.69      3.95 o 
   2  11  14       25.60       31.01      2.60 o 
   3  11  14       39.56       48.63      5.34 o 
   0  12  14       64.69       76.68      6.41 o 
   1  12  14        2.29        2.76      1.75 o 
   2  12  14        6.99        6.36      2.09 o 
   0  13  14        0.22        2.97      3.55 o 
   1  13  14       20.32       25.33      3.35 o 
   1   0  15        0.16       -0.14      0.89 o 
   2   0  15        0.38        0.38      0.93 o 
   3   0  15       66.85       73.72      3.25 o 
   4   0  15        2.57        0.67      1.37 o 
   5   0  15        0.29        1.71      1.79 o 
   0   1  15      306.36      305.56      5.67 o 
   1   1  15      300.31      299.86      3.66 o 
   2   1  15       21.01       17.28      1.05 o 
   3   1  15       93.17       97.05      2.56 o 
   4   1  15      136.70      136.86      3.27 o 
   5   1  15       32.63       35.29      2.35 o 
   0   2  15       80.23       91.24      3.78 o 
   1   2  15      221.68      214.79      3.11 o 
   2   2  15      297.52      300.00      3.80 o 
   3   2  15      371.58      358.22      4.47 o 
   4   2  15      167.75      175.93      3.68 o 
   5   2  15        9.39       13.30      1.97 o 
   0   3  15        0.24        0.87      0.83 o 
   1   3  15        8.45        7.01      1.11 o 
   2   3  15      367.60      362.83      4.26 o 
   3   3  15      147.53      137.71      2.80 o 
   4   3  15        7.14        4.28      1.21 o 
   5   3  15        0.16        0.63      1.41 o 
   0   4  15       19.85       20.19      1.73 o 
   1   4  15       90.10       93.87      2.14 o 
   2   4  15      111.34      104.57      2.53 o 
   3   4  15      117.13      122.06      2.87 o 
   4   4  15       51.78       54.83      2.53 o 
   5   4  15       39.13       34.42      4.83 o 
   0   5  15       94.86       97.79      2.99 o 
   1   5  15        9.90        8.73      1.07 o 
   2   5  15        6.46        8.87      1.08 o 
   3   5  15      126.84      119.80      3.38 o 
   4   5  15       48.01       45.02      2.41 o 
   5   5  15       44.47       49.72      3.40 o 
   0   6  15       25.28       28.63      2.38 o 
   1   6  15       38.65       40.30      1.56 o 
   2   6  15      146.73      142.64      3.16 o 
   3   6  15        1.68        1.51      1.00 o 
   4   6  15       27.95       31.75      2.67 o 
   5   6  15       25.39       22.83      3.06 o 
   0   7  15        0.15        0.20      1.00 o 
   1   7  15       91.36       85.75      2.88 o 
   2   7  15      108.40      109.18      2.92 o 
   3   7  15       40.94       45.03      2.52 o 
   4   7  15      119.55      142.19      7.17 o 
   0   8  15      133.36      142.51      4.54 o 
   1   8  15       14.81       12.89      1.39 o 
   2   8  15      200.04      214.65      4.81 o 
   3   8  15       58.97       60.96      2.92 o 
   4   8  15       19.86       22.28      2.95 o 
   0   9  15      242.18      247.88      6.50 o 
   1   9  15       39.58       41.75      2.43 o 
   2   9  15       38.10       36.76      2.24 o 
   3   9  15       46.53       44.36      2.58 o 
   4   9  15       48.79       49.07      3.44 o 
   0  10  15       68.96       73.25      4.63 o 
   1  10  15        9.03        9.58      1.71 o 
   2  10  15        4.80        7.22      1.64 o 
   3  10  15        9.79       12.57      1.91 o 
   0  11  15       14.76       12.55      2.68 o 
   1  11  15       18.27       21.50      2.55 o 
   2  11  15        4.50        4.54      1.66 o 
   3  11  15       28.58       30.18      3.49 o 
   0  12  15       64.11       83.79      6.66 o 
   1  12  15        0.54        2.67      1.83 o 
   2  12  15       56.46       59.29      4.30 o 
   0   0  16        9.67        8.77      2.55 o 
   1   0  16       91.13       90.29      3.24 o 
   2   0  16      226.15      222.27      4.37 o 
   3   0  16        1.57        1.20      1.23 o 
   4   0  16       43.39       45.05      3.10 o 
   5   0  16       34.51       35.22      3.15 o 
   0   1  16       22.74       25.46      1.99 o 
   1   1  16       28.36       25.42      1.40 o 
   2   1  16      367.88      355.37      4.24 o 
   3   1  16       31.16       26.92      1.63 o 
   4   1  16      117.86      119.23      3.93 o 
   5   1  16       46.53       48.91      2.71 o 
   0   2  16      109.77      116.19      3.84 o 
   1   2  16       17.09       16.61      1.23 o 
   2   2  16      146.78      151.73      3.89 o 
   3   2  16       26.27       24.41      1.71 o 
   4   2  16        4.56        5.44      1.21 o 
   5   2  16        5.29        3.97      1.65 o 
   0   3  16        0.38        1.07      1.22 o 
   1   3  16      502.03      500.10      5.50 o 
   2   3  16       45.85       39.79      1.77 o 
   3   3  16        3.36        2.96      0.96 o 
   4   3  16       20.90       16.05      1.75 o 
   5   3  16       22.60       21.96      2.33 o 
   0   4  16       70.78       79.40      2.70 o 
   1   4  16      104.34      100.75      3.35 o 
   2   4  16       40.89       40.61      1.91 o 
   3   4  16       27.20       28.01      1.70 o 
   4   4  16       15.98       15.19      2.23 o 
   5   4  16       26.33       24.25      4.18 o 
   0   5  16      360.88      367.81      5.92 o 
   1   5  16       63.27       64.52      1.97 o 
   2   5  16        7.20        5.06      1.00 o 
   3   5  16        1.31        1.18      1.02 o 
   4   5  16        9.91        8.71      1.66 o 
   5   5  16        0.64        0.93      1.86 o 
   0   6  16       84.89       92.32      3.11 o 
   1   6  16      159.66      159.54      2.82 o 
   2   6  16        4.23        4.97      1.15 o 
   3   6  16       91.11       93.95      3.07 o 
   4   6  16       20.43       21.98      2.76 o 
   0   7  16      175.62      170.01      4.28 o 
   1   7  16       22.99       21.91      1.56 o 
   2   7  16        4.93        4.02      1.18 o 
   3   7  16       16.42       19.51      1.96 o 
   4   7  16        4.32        6.32      2.14 o 
   0   8  16        1.38        0.99      1.36 o 
   1   8  16       97.92      101.45      2.87 o 
   2   8  16        3.97        4.01      1.36 o 
   3   8  16       17.57       13.65      1.87 o 
   4   8  16        0.76        2.24      1.88 o 
   0   9  16        1.88        4.20      2.40 o 
   1   9  16       15.90       16.43      2.66 o 
   2   9  16       10.36        7.60      1.50 o 
   3   9  16        7.75        9.11      1.76 o 
   0  10  16       16.20       17.29      2.80 o 
   1  10  16       81.50       88.01      4.68 o 
   2  10  16       28.44       34.89      2.66 o 
   3  10  16        9.09        7.46      2.01 o 
   0  11  16        1.04        2.53      2.58 o 
   1  11  16       27.79       34.60      2.98 o 
   2  11  16       15.72       22.64      2.40 o 
   0  12  16        1.49        4.32      5.54 o 
   1  12  16       15.53       18.98      2.59 o 
   1   0  17       77.17       75.53      3.16 o 
   2   0  17       22.73       22.82      2.06 o 
   3   0  17       15.06       16.23      3.10 o 
   4   0  17        0.94        0.69      1.57 o 
   5   0  17      111.19      113.92      6.86 o 
   0   1  17       66.15       59.43      3.01 o 
   1   1  17        2.68        3.94      0.89 o 
   2   1  17       12.34       11.06      1.14 o 
   3   1  17       54.77       54.22      2.31 o 
   4   1  17      158.87      147.07      3.90 o 
   5   1  17       30.78       34.36      2.47 o 
   0   2  17        1.63        3.71      1.66 o 
   1   2  17       58.16       60.66      2.05 o 
   2   2  17       72.56       69.60      2.04 o 
   3   2  17       18.99       17.80      1.62 o 
   4   2  17       29.66       27.83      2.06 o 
   5   2  17        0.44        0.82      1.69 o 
   0   3  17      103.39      105.61      3.63 o 
   1   3  17      222.43      224.31      3.71 o 
   2   3  17       96.73       88.05      2.50 o 
   3   3  17       32.68       37.26      2.24 o 
   4   3  17       26.31       24.34      2.22 o 
   5   3  17       22.54       27.12      2.88 o 
   0   4  17       55.16       53.36      2.83 o 
   1   4  17        1.87        1.37      0.76 o 
   2   4  17      102.91      108.79      2.93 o 
   3   4  17       47.59       49.38      2.50 o 
   4   4  17       13.82       11.26      1.81 o 
   5   4  17       80.08       77.90      4.62 o 
   0   5  17        1.98        2.49      1.27 o 
   1   5  17        8.32        8.18      1.19 o 
   2   5  17       18.47       20.44      1.50 o 
   3   5  17       46.81       44.82      2.68 o 
   4   5  17       10.26        8.82      1.72 o 
   0   6  17       79.37       76.34      3.29 o 
   1   6  17       10.48        8.94      1.09 o 
   2   6  17       48.56       47.92      2.44 o 
   3   6  17       22.37       21.45      1.87 o 
   4   6  17       43.34       46.26      3.11 o 
   0   7  17      138.26      148.16      4.10 o 
   1   7  17       33.85       32.67      1.95 o 
   2   7  17       10.87       11.87      1.45 o 
   3   7  17       73.87       81.21      3.32 o 
   4   7  17        4.08        8.35      2.24 o 
   0   8  17      124.05      124.34      4.45 o 
   1   8  17       71.23       72.78      2.76 o 
   2   8  17       59.86       69.95      3.08 o 
   3   8  17      139.92      149.62      4.67 o 
   4   8  17        3.12       -0.48      3.33 o 
   0   9  17       19.44       18.85      2.40 o 
   1   9  17        4.12        2.61      1.37 o 
   2   9  17        4.33        4.83      1.50 o 
   3   9  17        5.89        5.89      1.69 o 
   0  10  17       21.09       24.75      3.27 o 
   1  10  17       17.01       22.10      2.23 o 
   2  10  17       10.26        9.18      2.00 o 
   3  10  17       46.63       42.23      3.57 o 
   0  11  17       81.71       95.50      6.81 o 
   1  11  17        2.12        2.97      1.79 o 
   2  11  17        9.17       14.06      2.41 o 
   0  12  17       22.88       35.48      6.87 o 
   0   0  18        3.80        1.46      1.60 o 
   1   0  18       17.31       16.45      1.95 o 
   2   0  18       38.27       44.37      2.61 o 
   3   0  18       30.45       29.75      4.55 o 
   4   0  18      139.74      140.39      7.05 o 
   5   0  18       76.38       66.12      6.54 o 
   0   1  18       91.12       88.96      3.42 o 
   1   1  18      108.92      112.53      2.71 o 
   2   1  18       10.30        7.29      1.06 o 
   3   1  18        3.48        3.02      1.19 o 
   4   1  18      123.90      131.18      4.46 o 
   5   1  18       12.54       10.64      1.99 o 
   0   2  18       41.11       37.33      3.07 o 
   1   2  18      178.35      179.71      3.41 o 
   2   2  18       57.74       53.55      3.06 o 
   3   2  18       38.46       37.68      2.32 o 
   4   2  18       48.60       56.25      2.70 o 
   5   2  18       36.00       39.71      3.20 o 
   0   3  18        9.81       11.78      1.71 o 
   1   3  18      447.96      448.98      5.51 o 
   2   3  18       37.37       39.70      2.34 o 
   3   3  18       23.20       22.45      1.79 o 
   4   3  18       16.18       18.61      2.09 o 
   5   3  18       91.04       93.60      4.92 o 
   0   4  18       11.03       14.62      1.85 o 
   1   4  18       12.44       14.36      1.34 o 
   2   4  18       10.14       13.59      1.44 o 
   3   4  18        8.86        4.98      1.36 o 
   4   4  18        3.74        1.48      1.48 o 
   0   5  18       29.63       30.25      2.41 o 
   1   5  18       59.10       60.44      2.34 o 
   2   5  18        4.42        5.16      1.20 o 
   3   5  18        2.89        0.83      1.12 o 
   4   5  18        0.07       -0.03      1.54 o 
   0   6  18      521.85      515.97     10.06 o 
   1   6  18       17.19       16.33      1.47 o 
   2   6  18       17.79       18.18      1.69 o 
   3   6  18       25.14       25.14      2.02 o 
   4   6  18        4.20        6.42      1.90 o 
   0   7  18      327.90      335.88      7.57 o 
   1   7  18        5.60        7.26      1.31 o 
   2   7  18       24.15       27.96      2.26 o 
   3   7  18       20.40       22.70      2.44 o 
   4   7  18        0.25        2.34      1.88 o 
   0   8  18        7.22        4.53      1.99 o 
   1   8  18       17.18       18.52      1.74 o 
   2   8  18        9.85        9.49      1.73 o 
   3   8  18       10.00       12.73      1.92 o 
   0   9  18       22.81       30.82      2.79 o 
   1   9  18       12.89       13.54      1.98 o 
   2   9  18       18.50       25.79      2.61 o 
   3   9  18       17.31       15.22      2.22 o 
   0  10  18        3.18        4.07      2.99 o 
   1  10  18       24.19       26.56      2.70 o 
   2  10  18       25.77       29.97      2.88 o 
   0  11  18       12.21       13.13      7.10 o 
   1  11  18        3.84        2.38      2.05 o 
   1   0  19       55.05       51.50      2.91 o 
   2   0  19        0.84        1.67      1.33 o 
   3   0  19        6.82        6.22      2.82 o 
   4   0  19       52.79       49.63      4.04 o 
   5   0  19        2.98        3.10      4.43 o 
   0   1  19      251.07      257.62      6.15 o 
   1   1  19       97.09       97.86      3.28 o 
   2   1  19       17.52       17.44      1.44 o 
   3   1  19       10.50       10.79      1.82 o 
   4   1  19       15.23       13.52      1.96 o 
   0   2  19       29.48       30.51      4.06 o 
   1   2  19      349.16      327.90      4.73 o 
   2   2  19      114.65      114.32      3.18 o 
   3   2  19       29.38       31.98      2.27 o 
   4   2  19      158.59      165.22      5.06 o 
   0   3  19        0.00        1.49      1.21 o 
   1   3  19       21.50       21.46      1.53 o 
   2   3  19      149.23      148.03      3.61 o 
   3   3  19       77.17       73.70      3.73 o 
   4   3  19        5.30        6.75      1.88 o 
   0   4  19        0.71        0.24      1.14 o 
   1   4  19        1.67        1.51      0.92 o 
   2   4  19       27.63       22.95      1.81 o 
   3   4  19        0.40       -0.46      1.32 o 
   4   4  19        4.34        2.05      1.59 o 
   0   5  19        2.89        0.86      1.26 o 
   1   5  19       69.24       67.53      2.39 o 
   2   5  19       38.04       38.69      2.58 o 
   3   5  19       13.71       14.01      2.32 o 
   4   5  19       44.48       42.78      2.94 o 
   0   6  19        0.17        1.58      1.38 o 
   1   6  19       37.79       39.93      2.32 o 
   2   6  19       11.90       14.87      1.86 o 
   3   6  19       71.71       70.52      2.99 o 
   4   6  19        2.35        2.47      1.91 o 
   0   7  19        8.35       10.75      2.74 o 
   1   7  19       22.96       19.18      1.96 o 
   2   7  19       29.85       30.45      2.14 o 
   3   7  19      140.72      153.03      7.98 o 
   0   8  19       27.18       24.33      3.07 o 
   1   8  19        2.03        0.47      1.46 o 
   2   8  19       13.52       11.84      1.87 o 
   3   8  19       71.50       75.45      3.52 o 
   0   9  19        1.89        1.81      2.02 o 
   1   9  19       50.74       50.30      3.62 o 
   2   9  19        9.15        8.03      2.27 o 
   0  10  19        0.00       -0.44      3.33 o 
   1  10  19       25.46       26.75      2.99 o 
   2  10  19       12.15       14.11      2.38 o 
   0   0  20       95.46       94.74      7.43 o 
   1   0  20       31.07       31.01      2.52 o 
   2   0  20       14.28       15.44      2.43 o 
   3   0  20        0.48        3.40      1.82 o 
   4   0  20        5.59        3.09      2.18 o 
   0   1  20       55.24       56.48      4.06 o 
   1   1  20      182.08      182.16      3.61 o 
   2   1  20       39.48       33.07      2.01 o 
   3   1  20       37.76       43.44      2.61 o 
   4   1  20       51.22       54.02      3.04 o 
   0   2  20        3.44        4.48      1.52 o 
   1   2  20       10.81       12.94      1.34 o 
   2   2  20       37.40       38.22      2.47 o 
   3   2  20       39.61       40.94      2.74 o 
   4   2  20        6.61        5.45      1.69 o 
   0   3  20      181.55      179.32      5.13 o 
   1   3  20       52.34       50.64      2.15 o 
   2   3  20       41.93       42.00      2.23 o 
   3   3  20        7.52        5.66      1.48 o 
   4   3  20       25.85       26.94      2.85 o 
   0   4  20       56.08       55.03      3.18 o 
   1   4  20       17.62       19.26      1.56 o 
   2   4  20       41.50       43.24      2.30 o 
   3   4  20       67.63       75.55      4.21 o 
   4   4  20       23.05       19.23      2.61 o 
   0   5  20        8.66        8.70      2.54 o 
   1   5  20       58.44       62.30      2.40 o 
   2   5  20       12.36       10.27      1.66 o 
   3   5  20        8.40        5.75      1.80 o 
   4   5  20       48.09       47.30      3.43 o 
   0   6  20       12.28        9.00      1.93 o 
   1   6  20        7.03        6.17      1.49 o 
   2   6  20       65.24       66.50      3.36 o 
   3   6  20       65.21       75.28      3.72 o 
   0   7  20      139.55      129.95      5.67 o 
   1   7  20       46.00       47.74      3.16 o 
   2   7  20       35.07       39.54      2.64 o 
   3   7  20       20.15       23.05      3.08 o 
   0   8  20        6.88        8.19      2.90 o 
   1   8  20        5.81        5.63      1.76 o 
   2   8  20        4.52        4.03      1.75 o 
   3   8  20       27.68       26.32      3.26 o 
   0   9  20        1.26        0.72      2.43 o 
   1   9  20       23.97       23.05      2.85 o 
   2   9  20       22.14       21.28      2.97 o 
   0  10  20        0.72        2.00      3.99 o 
   1  10  20       11.17       15.08      2.76 o 
   1   0  21       24.51       25.36      2.40 o 
   2   0  21       48.39       47.20      3.06 o 
   3   0  21       68.70       75.68      9.13 o 
   4   0  21        2.24        2.33      2.30 o 
   0   1  21       15.61       16.53      2.15 o 
   1   1  21      110.28      111.73      3.58 o 
   2   1  21        2.13        2.76      1.13 o 
   3   1  21       65.29       58.83      3.19 o 
   4   1  21        2.87        5.28      1.69 o 
   0   2  21       45.99       47.57      3.02 o 
   1   2  21       80.75       77.03      2.59 o 
   2   2  21       17.46       16.06      1.70 o 
   3   2  21        8.07        7.45      1.65 o 
   4   2  21        0.04       -0.40      1.45 o 
   0   3  21        0.88        1.76      1.34 o 
   1   3  21      102.54      101.83      2.92 o 
   2   3  21       40.00       35.15      2.52 o 
   3   3  21       24.06       25.73      2.44 o 
   4   3  21       23.18       23.11      2.78 o 
   0   4  21       35.95       30.04      2.59 o 
   1   4  21       37.50       39.64      2.05 o 
   2   4  21        9.05        9.95      1.51 o 
   3   4  21        4.65        5.59      1.89 o 
   4   4  21       24.42       26.64      5.69 o 
   0   5  21        8.68        6.25      2.14 o 
   1   5  21        8.65        7.35      1.32 o 
   2   5  21        2.20        0.75      1.32 o 
   3   5  21       14.64       12.44      2.20 o 
   0   6  21       65.60       65.43      3.63 o 
   1   6  21       84.76       93.39      3.55 o 
   2   6  21       17.61       14.92      2.00 o 
   3   6  21        9.50        8.98      2.10 o 
   0   7  21       29.20       32.03      3.73 o 
   1   7  21       51.12       52.86      4.34 o 
   2   7  21        4.03        5.41      1.82 o 
   3   7  21        2.81        5.01      2.53 o 
   0   8  21       48.04       53.25      4.71 o 
   1   8  21       18.68       16.07      2.51 o 
   2   8  21       21.76       21.51      2.62 o 
   0   9  21       38.72       39.93      4.09 o 
   1   9  21       11.31       11.39      2.46 o 
   0   0  22        0.36       -0.67      1.88 o 
   1   0  22       26.81       21.79      2.43 o 
   2   0  22        1.18        1.90      1.74 o 
   3   0  22       67.06       73.59      6.21 o 
   4   0  22        5.62        3.26      2.43 o 
   0   1  22       43.35       36.06      3.81 o 
   1   1  22        5.60        4.68      1.10 o 
   2   1  22        4.77        3.68      1.58 o 
   3   1  22        6.48        8.66      1.78 o 
   4   1  22       11.65       10.95      2.23 o 
   0   2  22      361.72      370.81      7.72 o 
   1   2  22        8.13        7.02      1.28 o 
   2   2  22        5.47        5.43      1.33 o 
   3   2  22        5.63        5.43      1.62 o 
   4   2  22       31.49       34.80      3.54 o 
   0   3  22      183.89      172.50      5.37 o 
   1   3  22        2.02        2.93      1.09 o 
   2   3  22       18.20       13.19      1.65 o 
   3   3  22       56.60       53.02      3.04 o 
   0   4  22        3.88        4.53      1.73 o 
   1   4  22        6.66        4.92      1.21 o 
   2   4  22        2.25        1.83      1.29 o 
   3   4  22        2.20        2.62      1.73 o 
   0   5  22       26.44       25.26      2.68 o 
   1   5  22        7.39        9.77      1.52 o 
   2   5  22       20.21       22.19      2.81 o 
   3   5  22        4.91        4.05      1.87 o 
   0   6  22        0.95        0.06      1.61 o 
   1   6  22       78.68       81.00      4.16 o 
   2   6  22       26.11       30.21      2.91 o 
   3   6  22        0.22       -0.28      2.34 o 
   0   7  22        1.25        2.36      2.07 o 
   1   7  22       17.23       16.48      2.04 o 
   2   7  22       51.61       56.72      3.23 o 
   0   8  22       19.70       17.07      3.07 o 
   1   8  22       10.16        7.77      2.04 o 
   2   8  22        0.58        2.22      4.21 o 
   0   9  22        0.52        2.00      3.77 o 
   1   0  23       11.25       12.52      2.09 o 
   2   0  23       28.27       31.75      4.12 o 
   3   0  23        1.01        4.64      2.20 o 
   0   1  23        0.33        1.24      1.47 o 
   1   1  23        1.15        0.63      1.00 o 
   2   1  23       22.22       19.91      2.10 o 
   3   1  23        4.41        5.08      1.61 o 
   0   2  23      128.63      119.29      4.61 o 
   1   2  23       79.19       74.67      2.93 o 
   2   2  23       16.66       12.66      1.69 o 
   3   2  23       45.31       55.67      4.36 o 
   0   3  23       89.80       89.66      6.56 o 
   1   3  23       91.21       89.93      2.95 o 
   2   3  23       10.93        9.91      1.69 o 
   3   3  23        8.20        4.64      1.85 o 
   0   4  23        9.11        9.76      2.09 o 
   1   4  23        0.67        1.70      1.24 o 
   2   4  23        7.28        6.26      1.87 o 
   3   4  23        4.21        1.72      1.82 o 
   0   5  23        0.76        1.01      1.65 o 
   1   5  23       17.12       14.51      1.82 o 
   2   5  23       16.62       20.16      2.25 o 
   3   5  23       30.11       34.73      5.30 o 
   0   6  23        4.99        3.66      1.84 o 
   1   6  23        8.43        7.22      1.73 o 
   2   6  23        6.23        5.96      1.78 o 
   0   7  23        0.79        2.74      2.23 o 
   1   7  23       74.18       68.84      3.85 o 
   2   7  23       41.57       38.60      3.68 o 
   0   8  23        1.07        1.47      2.13 o 
   1   8  23       26.42       19.25      2.76 o 
   0   0  24       31.49       32.77      4.20 o 
   1   0  24       48.80       41.88      3.23 o 
   2   0  24       10.23        9.97      2.50 o 
   3   0  24       13.36       15.77      3.05 o 
   0   1  24       63.90       63.85      3.70 o 
   1   1  24       35.42       32.55      2.18 o 
   2   1  24       29.19       24.96      2.29 o 
   3   1  24       25.49       24.03      2.51 o 
   0   2  24       24.62       27.05      2.79 o 
   1   2  24        3.08        4.34      1.26 o 
   2   2  24       23.33       22.19      2.22 o 
   3   2  24       92.44       92.26      4.26 o 
   0   3  24       31.87       30.14      2.93 o 
   1   3  24        8.25        8.91      1.48 o 
   2   3  24       36.06       34.60      2.45 o 
   3   3  24       20.77       31.67      5.43 o 
   0   4  24        3.50        2.70      1.73 o 
   1   4  24       15.29       13.42      1.80 o 
   2   4  24       26.05       27.59      3.07 o 
   0   5  24        0.83       -0.23      1.74 o 
   1   5  24       10.91       10.23      1.72 o 
   2   5  24       62.79       62.05      4.23 o 
   0   6  24        0.00       -0.54      1.65 o 
   1   6  24       25.14       25.22      2.44 o 
   0   7  24        5.06        5.83      2.52 o 
   1   7  24       38.02       46.89      3.76 o 
   1   0  25       24.79       22.58      3.29 o 
   2   0  25       19.68       17.88      3.11 o 
   0   1  25      180.46      167.21      6.02 o 
   1   1  25        3.47        5.31      1.36 o 
   2   1  25       37.09       31.24      2.61 o 
   0   2  25        0.16        2.08      1.73 o 
   1   2  25       45.02       43.81      2.39 o 
   2   2  25        4.09        4.98      1.70 o 
   0   3  25       86.96       78.55      6.11 o 
   1   3  25       38.57       33.29      2.50 o 
   2   3  25       16.35       14.28      2.05 o 
   0   4  25        3.80        5.67      2.00 o 
   1   4  25        6.83        4.96      1.55 o 
   2   4  25        2.93        6.07      2.33 o 
   0   5  25        0.03        0.58      1.76 o 
   1   5  25        5.63        5.39      1.71 o 
   0   6  25        5.89        2.70      2.52 o 
   0   0  26       27.02       28.37      4.31 o 
   1   0  26        0.81        1.35      1.76 o 
   2   0  26       11.11       11.53      4.43 o 
   0   1  26        1.74        2.08      1.87 o 
   1   1  26        8.24       10.33      1.67 o 
   2   1  26        1.09       -0.34      2.43 o 
   0   2  26       75.14       75.68      8.03 o 
   1   2  26      113.01      114.22      3.88 o 
   0   3  26        2.41        3.01      1.94 o 
   1   3  26       32.56       31.98      2.64 o 
   0   4  26        8.39        7.57      2.27 o 
   1   4  26       15.08       11.77      2.51 o 
   1   0  27       12.94       14.84      2.99 o 
   0   1  27        1.26        2.46      1.89 o 
   1   1  27       17.61       12.57      5.99 o 
   0   2  27        3.08        6.99      2.62 o 
                                                 
